# Supplementary material for: Meta-Analysis of Longitudinal Cohort Studies of Suicide Risk Assessment among Psychiatric Patients: Heterogeneity in Results and Lack of Improvement over Time
Source: PLoS One. 2016 Jun 10;11(6):e0156322. doi: 10.1371/journal.pone.0156322 (PMC4902221; doi:10.1371/journal.pone.0156322)
Supplement: S1 File — (XLSX) [file pone.0156322.s001.xlsx]

## Sheet: Sheet1
Study name	Statistics for each study					Odds ratio	Log odds ratio	Std Err	older	DSHor SA	study number	number of suicides	non-inpatient	larger studies	longer follow up	coronials	catchemen	validation	strength score	stronger report	Mean length of follow-up (months)	Number of inital clinical variables	Number of variables included in high risk model	Year	Base Rate
	Odds ratio	Lower limit	Upper limit	Z-Value	p-Value
Beck and Steer (1989)	2.55078	1.77492	3.6658	5.06089	4.17308e-07	2.55078	0.9364	0.185027	0	1	4	20	1	0	1	1	0	0	3	0	74	56	5	1989	0.048
Nordentoft (1993)	2.27901	1.80356	2.87979	6.90021	5.19251e-12	2.27901	0.823739	0.119379	0	1	32	103	1	1	1	1	1	0	5	1	120	18	4	1993	0.106
Tejedor (1999)	26.1677	11.889	57.5953	8.11034	4.44089e-16	26.1677	3.26453	0.402514	0	1	35	18	1	0	1	0	0	0	2	0	120	32	8	1998	0.12
Schnieder(2001)	3.08091	1.96664	4.82651	4.91291	8.97342e-07	3.08091	1.12523	0.229034	1	0	26	16	1	0	0	0	0	0	1	0	60	100	4	2001	0.057
Loas (2007)	3.81287	1.80698	8.04546	3.51291	0.000443221	3.81287	1.33838	0.380989	1	1	15	7	1	0	1	0	0	0	2	0	78	75	75	2007	0.066
Neuner (2008)	1.20912	1.1444	1.27749	6.76586	1.32523e-11	1.20912	0.18989	0.028066	1	0	19	41	0	1	0	0	1	0	2	0	1.3	70	4	2008	0.0024
Rajalin (2013)	2.42661	1.402	4.20002	3.16717	0.00153933	2.42661	0.886493	0.279901	1	1	34	11	1	0	1	1	0	0	3	0	138	5	2	2013	0.061
Runeson (2015) males	12.9	5.92157	28.1024	6.43707	1.21799e-10	12.9	2.55723	0.397266	1	1	36	1182	1	1	1	1	1	0	4	1	120	17	2	2015	0.048
Runeson (2015) females	15.8	4.89266	51.0234	4.61455	3.93948e-06	15.8	2.76001	0.59811	1	1	36	1182	1	1	1	1	1	0	4	1	120	17	2	2015	0.0231
Brown (2000)	4.46	2.00058	9.9429	3.65523	0.000256947	4.46	1.49515	0.409043	1	0	6	48	1	1	1	1	0	1	5	1	120	39	20	2000	0.009
Brown (2000)	6.56	3.60859	11.9253	6.16837	6.8999e-10	6.56	1.88099	0.304941	1	0	6	44	1	1	1	1	0	1	5	1	120	38	19	2000	0.008
Skogman (2004)	1.9	1.02278	3.52959	2.03125	0.04223	1.9	0.641854	0.31599	1	1	31	50	1	1	1	0	0	1	4	1	77	40	15	2004	0.047
Skogman (2004)	2.82	1.20929	6.57611	2.39985	0.016402	2.82	1.03674	0.432001	1	1	31	50	1	1	1	0	0	1	4	1	77	40	15	2004	0.047
Suomin (2004)	1.18	1.05344	1.32177	2.8593	0.00424572	1.18	0.165514	0.0578863	1	1	30	17	1	0	1	0	0	1	3	0	144	19	19	2004	0.08
Buglass and Horton (1974)	1.02294	0.0575352	18.1872	0.0154452	0.987677	1.02294	0.0226799	1.46841	0	1	7	7	1	0	0	0	1	0	2	0	12	24	6	1974	0.008
Goldstein (1991)	10.3111	1.12982	94.1029	2.06815	0.0386256	10.3111	2.33322	1.12817	0	0	10	46	1	1	1	1	0	0	4	1	84	21	6	1991	0.0241
Buglass and Horton (1974)	1.63116	0.210705	12.6276	0.468584	0.639367	1.63116	0.489294	1.0442	0	1	7	14	1	0	0	0	1	1	3	0	12	24	6	1974	0.009
Buglass and McCulloch (1970)	2.97436	0.557931	15.8565	1.27658	0.201751	2.97436	1.09003	0.853867	0	1	8	7	1	0	0	0	1	0	2	0	36	34	9	1970	0.02
Buglass and McCulloch (1970)	5.12281	1.3248	19.8092	2.36757	0.0179055	5.12281	1.6337	0.690034	0	1	8	10	1	0	0	0	1	0	2	0	36	34	3	1970	0.054
Nordstrom (2000)	3.39773	1.16386	9.9192	2.23756	0.0252497	3.39773	1.22311	0.546625	0	0	22	27	1	1	1	1	0	0	4	1	72	4	2	1995	0.078
Pallis (1984) long	37.2687	2.00884	691.421	2.42808	0.0151789	37.2687	3.61815	1.49013	0	1	23	5	1	0	0	1	0	1	3	0	24	18	18	1984	0.033
Harriss (2005)	6.24762	2.40487	16.2307	3.76142	0.000168954	6.24762	1.8322	0.487104	1	1	11	24	1	0	1	1	1	0	4	1	62	24	17	2005	0.017
Nimeus (2000)	18.96	3.62319	99.2168	3.48456	0.000492944	18.96	2.94233	0.844391	1	1	20	8	1	0	0	0	0	1	2	0	12	20	20	2000	0.042
Steffansson (2015) KIVS	8.81609	0.47826	162.513	1.46388	0.143226	8.81609	2.17658	1.48685	1	1	28	7	1	0	1	1	0	1	4	1	114	4	4	2015	0.086
Steffansson (2015) KIVS + SIS	22.3208	1.20862	412.221	2.08732	0.0368596	22.3208	3.10552	1.4878	1	1	28	7	1	0	1	1	0	1	4	1	114	19	4	2015	0.086
Steffansson (2012)	16.2676	0.896162	295.298	1.88584	0.0593169	16.2676	2.78918	1.47901	1	1	28	7	1	0	1	1	0	1	4	1	114	45	15	2012	0.086
Steffansson (2012)	21.8852	1.20474	397.566	2.08587	0.0369904	21.8852	3.08581	1.47939	1	1	28	7	1	0	1	1	0	1	4	1	114	45	4	2012	0.086
Pallis (1984)	3.34709	1.30603	8.57792	2.516	0.0118695	3.34709	1.20809	0.480163	0	1	23	18	1	0	0	1	0	1	3	0	24	7	7	1984	0.015
Clark (1987)	1.56892	0.537591	4.57879	0.82419	0.409831	1.56892	0.450389	0.546462	0	0	9	14	1	0	0	1	0	1	3	0	24	15	15	1987	0.0236
Beck (1989)	7.60563	0.93661	61.7607	1.89868	0.0576067	7.60563	2.02889	1.06858	0	0	5	10	1	0	1	1	0	1	4	1	84	9	9	1989	0.07
Beck (1985)	10.1316	1.26585	81.0909	2.18211	0.0291012	10.1316	2.31566	1.0612	0	0	3	11	1	0	1	1	0	1	4	1	72	20	20	1985	0.068
Nimeus (1997)	5.28139	1.40892	19.7975	2.46847	0.0135693	5.28139	1.66419	0.674179	0	1	33	13	1	0	0	0	0	1	2	0	52	20	20	1997	0.061
Rosen (1976)	2.12539	1.03162	4.37883	2.04438	0.0409164	2.12539	0.753956	0.368795	0	1	25	34	1	1	0	0	1	0	3	0	60	8	2	1976	0.38
Pallis (1984)	4.21933	1.70949	10.414	3.12316	0.00178922	4.21933	1.43968	0.460968	0	1	23	20	1	0	0	1	0	1	3	0	24	6	6	1984	0.016
Stephens (1999)	24.161	10.7979	54.0617	7.75027	9.10383e-15	24.161	3.18474	0.41092	0	0	29	28	1	1	1	0	0	0	3	0	126	44	7	1999	0.023
Krupinski (2000)	23.0575	8.72265	60.9503	6.32708	2.49845e-10	23.0575	3.13799	0.495962	1	0	14	19	0	0	0	0	0	0	0	0	2	195	9	2000	0.0036
Nimeus (2002)	4.91827	2.05286	11.7833	3.57336	0.000352427	4.91827	1.59296	0.445787	1	1	21	22	1	0	0	0	0	1	2	0	54	15	15	2002	0.04
Harriss (2005)	3.4641	1.64574	7.29157	3.2719	0.00106827	3.4641	1.24245	0.379734	1	1	11	29	1	1	1	1	1	0	5	1	62	24	16	2005	0.029
Beck (1999)	5.42276	2.6334	11.1667	4.58728	4.49067e-06	5.42276	1.6906	0.368542	0	0	2	30	1	1	1	1	0	1	5	1	96	19	19	1999	0.008
Beck (1999)	13.842	5.63928	33.9763	5.73551	9.72213e-09	13.842	2.62771	0.458148	0	0	2	30	1	1	1	1	0	1	5	1	96	19	19	1999	0.008
Steeg (2012)	2.08233	0.491392	8.82411	0.995573	0.319458	2.08233	0.733487	0.736748	1	1	27	26	1	0	0	1	1	1	4	1	6	4	4	2012	0.0037
Beck (1999)	6.43417	1.9483	21.2485	3.05418	0.0022568	6.43417	1.86162	0.609534	0	0	2	30	1	1	1	1	0	1	5	1	96	20	20	1999	0.008
Krupinski (1998)	18.7574	7.22097	48.7248	6.01908	1.75414e-09	18.7574	2.93159	0.48705	0	0	13	33	0	1	0	0	0	0	1	0	2	195	16	1998	0.0087
Motto and Bostrom (1990)	17.667	8.05234	38.7617	7.16326	7.87814e-13	17.667	2.8717	0.400893	0	0	17	38	1	1	0	0	0	0	2	0	2	104	9	1990	0.0127
Porkorney (1983)	4.1537	2.55063	6.7643	5.72324	1.04514e-08	4.1537	1.424	0.24881	0	0	24	67	1	1	0	0	0	1	3	0	60	21	21	1983	0.014
Madsen (2012)	1.91257	1.33578	2.73843	3.54086	0.000398829	1.91257	0.64845	0.183133	1	0	16	279	0	1	0	1	1	0	3	0	3	18	5	2012	0.0008
Porkorney (1983)	3.56032	2.15674	5.87734	4.96528	6.86009e-07	3.56032	1.26985	0.255746	0	0	24	63	1	1	0	0	0	0	2	0	60	21	4	1983	0.014
Kessler (2014)	21.6468	13.4244	34.9054	12.6137	0	21.6468	3.07486	0.243771	1	0	12	68	1	1	0	1	0	0	3	0	12	421	20	2014	0.0013
Motto (1985)	7.94002	5.49678	11.4692	11.0424	0	7.94002	2.07192	0.187633	0	0	18	136	1	1	0	1	0	0	3	0	24	162	15	1985	0.0494
Steeg (2012)	6.86181	3.27497	14.377	5.10346	3.33494e-07	6.86181	1.92597	0.377385	1	1	27	66	1	1	0	1	1	0	4	1	6	35	4	2012	0.0029
Nordentoft (1993)	2.39618	1.57846	3.63752	4.10314	4.07581e-05	2.39618	0.873875	0.212977	0	1	32	103	1	1	1	1	1	0	5	1	120	18	3	1993	0.106
Allgulander (1990)	2.17562	1.63306	2.89843	5.31105	1.08995e-07	2.17562	0.777313	0.146358	0	1	1	231	1	1	1	1	1	0	5	1	72	23	3	1990	0.068
Allgulander (1990)	2.94981	2.28398	3.80975	8.28771	2.22045e-16	2.94981	1.08174	0.130524	0	1	1	262	1	1	1	1	1	0	5	1	72	23	6	1990	0.048
